# Supplementary material for: Patient perspectives on the causes of breast cancer: a qualitative study on the relationship between stress, trauma, and breast cancer development
Source: Int J Qual Stud Health Well-being. 2021 Oct 25;16(1):1983949. doi: 10.1080/17482631.2021.1983949 (PMC8547822; doi:10.1080/17482631.2021.1983949)
Supplement: Supplemental Material [file ZQHW_A_1983949_SM9962.zip]

Archive with 3 entries (2 files):
- Supplementary files/
- Supplementary files/Supplemental Data A Timeline Instructions_.docx
- Supplementary files/Supplemental Data B Life Experiences Breast Cancer_Interview Questions_6_21_19.docx
